# Supplementary material for: Geometry-controlled phase transition in vibrated granular media
Source: Sci Rep. 2022 Sep 2;12:14989. doi: 10.1038/s41598-022-18965-4 (PMC9440227; doi:10.1038/s41598-022-18965-4)
Supplement: Supplementary file 2 — Supplementary Legends. [file 41598_2022_18965_MOESM2_ESM.txt]

Geometry-controlled phase transition in vibrated granular media (Supplementary Information)
by René Zuñiga, Germán Varas and Stéphane Job

Fig. S6 (continued). Animations examples as a function of time for all the quantities measured in the experiments. (upper row) velocity field represented by the red arrows, (middle row) topological defects (dislocation $n_{5 \cup 7}$ and disclination $n_5+n_7$) and (lower row) solid and fluid phases.

The configurations examples are:
(a) Supplementary Video 1 at $(\Gamma,\theta)=(4,30^\circ)$,
(b) Supplementary Video 2 at $(\Gamma,\theta)=(6,10^\circ)$,
(c) Supplementary Video 3 at $(\Gamma,\theta)=(8,30^\circ)$,
(d) Supplementary Video 4 at $(\Gamma,\theta)=(10,10^\circ)$.
